# Supplementary material for: Coaxial Bioprinting of Enzymatically Crosslinkable Hyaluronic Acid-Tyramine Bioinks for Tissue Regeneration
Source: Polymers (Basel). 2024 Aug 30;16(17):2470. doi: 10.3390/polym16172470 (PMC11398246; doi:10.3390/polym16172470)
Supplement: Supplementary file 1 [file polymers-16-02470-s001.zip]

Archive with 1 entries (1 files):
- polymers-3132231-supplementary.pdf
